# Supplementary material for: Genome-Wide Identification of BPC Gene Family in Ten Cotton Species and Function Analysis of GhBPC4 Involved in Cold Stress Response
Source: Int J Mol Sci. 2025 Aug 18;26(16):7978. doi: 10.3390/ijms26167978 (PMC12386223; doi:10.3390/ijms26167978)
Supplement: Supplementary file 1 [file ijms-26-07978-s001.zip › Supplementary Table S1.xlsx]

## Sheet: Sheet1
Supplementary Table S1. Physicochemical properties of BPC gene family members.
Gene name	Gene ID	Number of Amino Acid / aa	Molecular Weight / kDa	Theoretical pI	Instability Index	Aliphatic Index	Grand Average of Hydropathicity
GheBPC1	Ghe01G18010	286	32.29	9.63	47.58	58.67	-0.678
GheBPC2	Ghe03G13040	280	31.45	9.46	44.34	59.61	-0.701
GheBPC3	Ghe04G24710	282	31.59	9.67	49.16	59.54	-0.635
GheBPC4	Ghe04G24720	282	31.52	9.42	52.54	60.92	-0.565
GaBPC1	Ga01G1643	282	31.83	9.7	48.35	59.5	-0.71
GaBPC2	Ga03G1543	280	31.44	9.46	44.34	59.61	-0.698
GaBPC3	Ga14G1744	256	28.6	9.43	56.43	61.02	-0.564
GaBPC4	Ga14G1745	282	31.59	9.67	49.16	59.54	-0.635
GthBPC1	Gothu.00034143	234	25.46	9.92	55.63	59.57	-0.606
GthBPC2	Gothu.00023146	282	31.74	9.65	47.23	58.83	-0.709
GthBPC3	Gothu.00007335	279	31.35	9.46	43.13	59.46	-0.703
GthBPC4	Gothu.00046500	256	28.69	9.82	49.92	58.32	-0.704
GrBPC1	Gr00023571	282	31.75	9.59	47.23	59.5	-0.692
GrBPC2	Gr00025942	263	29.4	9.18	46.53	56.77	-0.731
GrBPC3	Gr00036216	253	28.19	9.85	51.82	56.72	-0.65
GrBPC4	Gr00036217	282	31.63	9.67	49.04	62.98	-0.605
GtuBPC1	Gtu.01g011200	282	31.78	9.65	47.95	59.86	-0.699
GtuBPC2	Gtu.03g063180	288	32.4	9.51	43.64	59.62	-0.705
GtuBPC3	Gtu.04g103720	306	34.53	9.57	49.21	62.48	-0.571
GtuBPC4	Gtu.04g103730	282	31.58	9.81	53.64	58.16	-0.654
GhBPC1	Gohir.A01G112800.1	336	37.14	9.49	50.57	64.85	-0.775
GhBPC2	Gohir.A01G143100.1	282	31.76	9.65	47.27	59.5	-0.697
GhBPC3	Gohir.A03G113300.1	280	31.41	9.46	42.47	61	-0.694
GhBPC4	Gohir.A04G143400.1	265	29.53	9.76	52.4	64.45	-0.554
GhBPC5	Gohir.A04G143500.1	304	34.11	9.58	51.46	60.03	-0.567
GhBPC6	Gohir.D01G101100.1	336	37.16	9.49	50.57	64.85	-0.774
GhBPC7	Gohir.D01G135000.1	282	31.77	9.7	46.73	58.12	-0.728
GhBPC8	Gohir.D02G137700.1	280	31.49	9.46	44.69	58.89	-0.716
GbBPC1	GB_A01G1579	282	31.76	9.65	47.27	59.5	-0.697
GbBPC2	GB_A03G1387	280	31.45	9.46	43.76	59.61	-0.711
GbBPC3	GB_A04G1776	282	31.58	9.67	48.86	59.54	-0.635
GbBPC4	GB_A04G1777	283	31.7	9.42	52.69	61.38	-0.545
GbBPC5	GB_D01G1673	282	31.77	9.74	44.32	58.12	-0.73
GbBPC6	GB_D02G1562	280	31.49	9.46	44.69	58.89	-0.716
GbBPC7	GB_D04G2162	282	31.61	9.61	50.4	62.98	-0.602
GbBPC8	GB_D04G2163	304	34.19	9.99	51.99	57.17	-0.649
GtBPC1	Gotom.A01G171800	282	31.7	9.54	47.1	59.5	-0.672
GtBPC2	Gotom.A03G138300	306	34.48	9.27	49.01	59.64	-0.632
GtBPC3	Gotom.A04G187400	282	31.58	9.67	48.86	59.54	-0.635
GtBPC4	Gotom.A04G187500	263	29.41	9.29	55.63	58.25	-0.56
GtBPC5	Gotom.D01G176200	282	31.77	9.7	46.73	58.12	-0.728
GtBPC6	Gotom.D02G174500	280	31.49	9.46	44.69	58.89	-0.716
GtBPC7	Gotom.D04G231600	282	31.71	9.65	49.88	62.98	-0.607
GtBPC8	Gotom.D04G231700	303	33.95	9.8	49.92	57.36	-0.646
GmBPC1	Gomus.A01G155700	282	31.71	9.65	47.27	58.12	-0.726
GmBPC2	Gomus.A03G128800	280	31.46	9.46	42.91	59.25	-0.71
GmBPC3	Gomus.A04G183100	282	31.61	9.65	48.56	59.54	-0.628
GmBPC4	Gomus.A04G183200	282	31.55	9.42	52.85	61.6	-0.557
GmBPC5	Gomus.D01G167200	282	31.77	9.7	46.73	58.12	-0.728
GmBPC6	Gomus.D02G163700	280	31.49	9.46	44.69	58.89	-0.716
GmBPC7	Gomus.D04G220000	282	31.63	9.67	49.04	62.98	-0.605
GmBPC8	Gomus.D04G220100	282	31.66	9.86	53.36	58.51	-0.635
GdBPC1	Godar.A01G164100	282	31.76	9.65	47.27	59.5	-0.697
GdBPC2	Godar.A03G140100	280	31.45	9.46	43.76	59.61	-0.711
GdBPC3	Godar.A04G191000	282	31.58	9.67	48.86	59.54	-0.635
GdBPC4	Godar.A04G191100	303	34	9.43	52.01	60.23	-0.561
GdBPC5	Godar.D01G173900	282	31.77	9.74	44.32	58.12	-0.73
GdBPC6	Godar.D02G170000	280	31.49	9.46	44.69	58.89	-0.716
GdBPC7	Godar.D04G229100	282	31.64	9.61	50.7	61.6	-0.605
GdBPC8	Godar.D04G229200	304	34.32	9.92	55.37	57.17	-0.649
