# Supplementary material for: Genome-Wide Identification of BPC Gene Family in Ten Cotton Species and Function Analysis of GhBPC4 Involved in Cold Stress Response
Source: Int J Mol Sci. 2025 Aug 18;26(16):7978. doi: 10.3390/ijms26167978 (PMC12386223; doi:10.3390/ijms26167978)
Supplement: Supplementary file 1 [file ijms-26-07978-s001.zip › Supplementary Table S2.xlsx]

## Sheet: Sheet1
Supplementary Table S2. Primers used in this experiment.
Primer name	Sequence (from 5’ to 3’)
GhBPC1-F-QPCR	AGCAGAACGTTCACCATCTG
GhBPC1-R-QPCR	CGTTTCCCCATTTATAGCACTG
GhBPC2-F-QPCR	AAGCCAGCAAAGAAGAGTATGG
GhBPC2-R-QPCR	AATGCCCCTTGACTCATTTTCC
GhBPC3-F-QPCR	TACCAATGCTTTTCACCCAAGG
GhBPC3-R-QPCR	TGCTGGCTTCACACTAGAATTG
GhBPC4-F-QPCR	TTATTCCCGGCCGTGATCC
GhBPC4-R-QPCR	CTTGTTGAAGAATCAGGTGGTG
GhBPC5-F-QPCR	CGTCGTTTAAAGGACATCTCAG
GhBPC5-R-QPCR	CGTTTGTAGTACAGCAAGCAG
GhBPC6-F-QPCR	GCAGCTATTGCTGAGAGAGAT
GhBPC6-R-QPCR	CTTCCACTCATGTGACTTGC
GhBPC7-F-QPCR	AAGCCAGCAAAGAAGAGTATGG
GhBPC7-R-QPCR	AATGCCCCTTGACTCATTTTCC
GhBPC8-F-QPCR	TACCAATGCTTTTCACCCAAGG
GhBPC8-R-QPCR	TGCTGGCTTCACACTAGAATTG
GhUBQ7-F-QPCR	AAGAAGAAGACCTACACCAAGCC
GhUBQ7-R-QPCR	GCCCACACTTACCGCAATA
GhBPC4-F	atttggagaggacagggtaccATGGATGACGATGCGTTG
GhBPC4-R	caccatggtactagtgtcgacTCAAATCAATCGGATTACTGAAGTTGT
GhBPC4-TRV2-F	aaggttaccgaattctctagaTTGAATATGCGTAATTGGGGTTACTAC
GhBPC4-TRV2-R	gagacgcgtgagctcggtaccCAATGAATGAGCTGCCGACGTTTC
GhPDS-TRV2-F	aaggttaccgaattctctagaGCCTGAAGACTGGAGAGAGATTTC
GhPDS-TRV2-R	gagacgcgtgagctcggtaccGCTTTACTCTGATCTGCAGATATTTCA
GhBPC4-TRV2-qpcr-F	ACAATCTGTTGAACGGGATGC
GhBPC4-TRV2-qpcr-R	TCAGTGCATGAGCAAACAGG
