# Supplementary material for: Genome-Wide Identification of BPC Gene Family in Ten Cotton Species and Function Analysis of GhBPC4 Involved in Cold Stress Response
Source: Int J Mol Sci. 2025 Aug 18;26(16):7978. doi: 10.3390/ijms26167978 (PMC12386223; doi:10.3390/ijms26167978)
Supplement: Supplementary file 1 [file ijms-26-07978-s001.zip › Supplementary Table S3.xlsx]

## Sheet: Sheet1
Supplementary Table S3. The Connection between the Database and the Online Website in This Study.
CottonMD	https://yanglab.hzau.edu.cn/CottonMD, accessed on 25 June 2025
TAIR	https://www.arabidopsis.org/, accessed on 25 June 2025
Conserved Domain Database	http://www.ncbi.nlm.nih.gov/cdd/, accessed on 26 June 2025
MG2C	http://mg2c.iask.in/mg2c_v2.1/ accessed on 28 June 2025
iTOL	https://itol.embl.de/, accessed on 28 June 2025
MEME Suite	https://meme-suite.org/meme/, accessed on 29 June 2025
PlantCARE	http://www.dna.affrc.go.jp/PLACE/signalscan.html, accessed on 29 June 2025
Cell-PLoc-2	http://www.csbio.sjtu.edu.cn/bioinf/Cell-PLoc-2/, accessed on 30 June 2025
